# Supplementary material for: Comparing the effect of intravenous versus intracranial grafting of mesenchymal stem cells against parkinsonism in a rat model: Behavioral, biochemical, pathological and immunohistochemical studies
Source: PLoS One. 2024 Feb 13;19(2):e0296297. doi: 10.1371/journal.pone.0296297 (PMC10863851; doi:10.1371/journal.pone.0296297)
Supplement: S1 Data — (XLSX) [file pone.0296297.s001.xlsx]

## Sheet: BIOCHEM ANALYSIS
	C	M	S.S	I.S	S.F	I.F
	6.9	37	19.2	14.9	38	29
1	8.1	48	12.3	17.8	45	48
LPO	5.8	35	15.4	21	30	39
	5.4	52	16.3	17.9	43	40
Mean	6.55	43	15.8	17.9	39	39
sd	1.21244	8.28654	2.84136	2.49132	6.68331	7.78888
square	2	2	2	2	2	2
SE	0.606218	4.14327	1.42068	1.24566	3.34166	3.89444
M X 10%	0.655	4.3	1.58	1.79	3.9	3.9
max	0.655	4.3	1.58	1.79	3.9	3.9
	C	M	S.S	I.S	S.F	I.F
	9.1	18.3	10.1	9.1	16.3	18.8
2	7.3	24	11.5	14.1	20	21
NO	6.9	19.5	9.9	10.1	18.3	18.9
	5.8	22	12.3	11.5	20.4	20.9
Mean	7.275	20.95	10.95	11.2	18.75	19.9
sd	1.37204	2.55147	1.14746	2.16949	1.86994	1.21381
square	2	2	2	2	2	2
SE	0.686021	1.27574	0.57373	1.08474	0.934969	0.606905
M X 10%	0.7275	2.095	1.095	1.12	1.875	1.99
max	0.7275	2.095	1.095	1.12	1.875	1.99
	C	M	S.S	I.S	S.F	I.F
	49	11.8	31	38	19	18.8
3	35	18.8	28	40	15	17.7
GSH	51	14.2	29	35.7	15	18
	44	15.9	34	29	18	15
Mean	44.75	15.175	30.5	35.675	16.75	17.375
sd	7.13559	2.94434	2.64575	4.78426	2.06155	1.65
square	2	2	2	2	2	2
SE	3.5678	1.47217	1.32288	2.39213	1.03078	0.825
M X 10%	4.475	1.5175	3.05	3.5675	1.675	1.7375
max	4.475	1.5175	3.05	3.5675	1.675	1.7375
	C	M	S.S	I.S	S.F	I.F
	51	14	30	39	18.8	16
4	43	16.2	32	41	15.9	17.7
CAT	39	19.1	26	29	19.9	18.9
	45	13.8	40	35	17.8	16.9
Mean	44.5	15.775	32	36	18.1	17.375
sd	5	2.46897	5.88784	5.2915	1.69902	1.23119
square	2	2	2	2	2	2
SE	2.5	1.23449	2.94392	2.64575	0.84951	0.615596
M X 10%	4.45	1.5775	3.2	3.6	1.81	1.7375
max	4.45	1.5775	3.2	3.6	1.81	1.7375
	C	M	S.S	I.S	S.F	I.F
	69	26	42	43	25	28
5	53	19	54	39	29	22
SOD	56	25	49	48	33	32
	70	31	51	50	29	29
Mean	62	25.25	49	45	29	27.75
sd	8.75595	4.92443	5.09902	4.96655	3.26599	4.19325
square	2	2	2	2	2	2
SE	4.37798	2.46221	2.54951	2.48328	1.63299	2.09662
M X 10%	6.2	2.525	4.9	4.5	2.9	2.775
max	6.2	2.525	4.9	4.5	2.9	2.775
	C	M	S.S	I.S	S.F	I.F
	58	310	115	99	250	274
6	49	297	94	82	245	235
IL-1β	35	333	123	101	255	266
	67	247	139	125	270	290
Mean	52.25	296.75	117.75	101.75	255	266.25
sd	13.6473	36.3536	18.715	17.6895	10.8012	23.0994
square	2	2	2	2	2	2
SE	6.82367	18.1768	9.35748	8.84473	5.40062	11.5497
M X 10%	5.225	29.675	11.775	10.175	25.5	26.625
max	6.82367	29.675	11.775	10.175	25.5	26.625
	C	M	S.S	I.S	S.F	I.F
	47	291	95	117	200	151
7	66	247	105	96	175	187
IL -6	51	302	129	127	162	175
	70	331	88	101	149	135
Mean	58.5	292.75	104.25	110.25	171.5	162
sd	11.2101	34.8557	17.9141	14.3149	21.7639	23.4094
square	2	2	2	2	2	2
SE	5.60506	17.4278	8.95707	7.15746	10.8819	11.7047
M X 10%	5.85	29.275	10.425	11.025	17.15	16.2
max	5.85	29.275	10.425	11.025	17.15	16.2
	C	M	S.S	I.S	S.F	I.F
	63	402	129	162	275	277
8	45	297	160	110	301	254
TNF	51	351	109	112	298	336
	66	333	141	118	263	280
Mean	56.25	345.75	134.75	125.5	284.25	286.75
sd	9.91211	43.7064	21.3912	24.5696	18.3189	34.827
square	2	2	2	2	2	2
SE	4.95606	21.8532	10.6956	12.2848	9.15947	17.4135
M X 10%	5.625	34.575	13.475	12.55	28.425	28.675
max	5.625	34.575	13.475	12.55	28.425	28.675
	C	M	S.S	I.S	S.F	I.F
	195	95	191	148	100	99
9	210	109	162	173	110	109
DOP	182	78	154	130	88	90
	229	125	135	149	126	127.6
Mean	204	101.75	160.5	150	106	106.4
sd	20.2155	20.0229	23.2737	17.6446	16.0831	16.1237
square	2	2	2	2	2	2
SE	10.1078	10.0115	11.6369	8.82232	8.04156	8.06184
M X 10%	20.4	10.175	16.05	15	10.6	10.64
max	20.4	10.175	16.05	15	10.6	10.64
	C	M	S.S	I.S	S.F	I.F
	108	40	93	96	47	55
10	135	37	101	83	40	41
L-DOPA	114	29	88	109	30	45
	98	30	114	121	40	39
Mean	113.75	34	99	102.25	39.25	45
sd	15.6285	5.35413	11.3431	16.3987	6.99405	7.11805
square	2	2	2	2	2	2
SE	7.81425	2.67706	5.67157	8.19934	3.49702	3.55903
M X 10%	11.375	3.4	9.9	10.225	3.925	4.5
max	11.375	3.4	9.9	10.225	3.925	4.5

## Sheet: BEHAVIOURAL TEST
	C	M	S.S	I.S	S.F	I.F
	2	9	2	4	7	8
L	2	8	3	3	5	6
W6	2	7	2	3	8	6
	2	10	3	4	9	8
	2	10	2	3	8	9
	1	9	3	3	5	8
Mean	1.83333	8.83333	2.5	3.33333	7	7.5
sd	0.408248	1.16905	0.547723	0.516398	1.67332	1.22474
square	2.44949	2.44949	2.44949	2.44949	2.44949	2.44949
SE	0.166667	0.477261	0.223607	0.210819	0.68313	0.5
M X 10%	0.18	0.88	0.25	0.33	0.7	0.75
max	0.18	0.88	0.25	0.33	0.7	0.75
	C	M	S.S	I.S	S.F	I.F
	47	9	36	28	12	10
	45	8	43	35	10	11
W6	44	6	37	29	10	9
A	44	5	48	33	9	10
	48	7	45	35	8	10
	47	8	42	34	9	10
Mean	45.8333	7.16667	41.8333	32.3333	9.66667	10
sd	1.7224	1.47196	4.62241	3.07679	1.36626	0.632456
square	2.44949	2.44949	2.44949	2.44949	2.44949	2.44949
SE	0.703167	0.600925	1.88709	1.2561	0.557773	0.258199
M X 10%	4.58	0.72	4.18	3.23	0.96	1
max	4.58	0.72	4.18	3.23	0.96	1
	C	M	S.S	I.S	S.F	I.F
	5	16	6	7	12	14
	4	15	6	8	10	14
W6	5	13	4	7	15	11
G	4	12	5	7	14	15
	3	16	5	6	13	11
	3	13	4	6	12	12
Mean	4	14.1667	5	6.83333	12.6667	12.8333
sd	0.894427	1.7224	0.894427	0.752773	1.75119	1.7224
square	2.44949	2.44949	2.44949	2.44949	2.44949	2.44949
SE	0.365148	0.703167	0.365148	0.307318	0.71492	0.703167
M X 10%	0.4	1.41	0.5	0.68	1.27	1.28
max	0.4	1.41	0.5	0.68	1.27	1.28
	C	M	S.S	I.S	S.F	I.F
	20	5	21	12	8	7
	16	4	16	10	8	7
W6	26	7	18	15	7	4
R	18	5	19	15	6	7
	19	5	18	17	7	6
	20	4	19	18	6	7
Mean	19.8333	5	18.5	14.5	7	6.33333
sd	3.37145	1.09545	1.64317	3.01662	0.894427	1.21106
square	2.44949	2.44949	2.44949	2.44949	2.44949	2.44949
SE	1.37639	0.447214	0.67082	1.23153	0.365148	0.494413
M X 10%	1.98	0.5	1.85	1.45	0.7	0.63
max	1.98	0.5	1.85	1.45	0.7	0.63

## Sheet: ROTAROD TEST
	C	M	S.S	I.S	S.F	I.F
	99	4	77	84	7	10
ROT	76	5	103	53	12	9
W6	95	4	54	64	9	8
	101	5	70	65	8	8
	84	3	99	88	8	13
	72	3	92	83	10	11
Mean	87.8333	4	82.5	72.8333	9	9.83333
sd	12.2868	0.894427	18.8759	14.0772	1.78885	1.94079
square	2.44949	2.44949	2.44949	2.44949	2.44949	2.44949
SE	5.01609	0.365148	7.70606	5.74698	0.730297	0.792324
M X 10%	8.78	0.4	8.25	7.28	0.9	0.98
max	8.78	0.4	8.25	7.28	0.9	0.98
